# Supplementary material for: Ligand-dependent hedgehog signaling maintains an undifferentiated, malignant osteosarcoma phenotype
Source: Oncogene. 2023 Oct 16;42(47):3529–41. doi: 10.1038/s41388-023-02864-7 (PMC10656285; doi:10.1038/s41388-023-02864-7)
Supplement: Supplementary file 3 — Supplementary Table 1 [file 41388_2023_2864_MOESM3_ESM.xlsx]

## Sheet: Genotyping
Supplementary Table 1. Genotyping primer sequences
Allele	Fwd (5'-3')	Rev (5'-3')	Reference
OsxCre	GAGAATAGGAACTTCGGAATAGTAAC	CCCTGGAAGTGACTAGCATTG	JAX: 006361
p53 del	CACAAAAACAGGTTAAACCCAG	GAAGACAGAAAAGGGGAGGG	JAX: 008462
Rb	CTCTAGATCCTCTCATTCTTCCC	CCTTGACCATAGCCCAGCAC	JAX:008186
Smo del	GGCCTGCGCTGCTCAACATGG	CCATCACGTCGAACTCCTGGC	JAX:004526
