# Supplementary material for: Ligand-dependent hedgehog signaling maintains an undifferentiated, malignant osteosarcoma phenotype
Source: Oncogene. 2023 Oct 16;42(47):3529–41. doi: 10.1038/s41388-023-02864-7 (PMC10656285; doi:10.1038/s41388-023-02864-7)
Supplement: Supplementary file 4 — Supplementary Table 2 [file 41388_2023_2864_MOESM4_ESM.xlsx]

## Sheet: Genotyping
Supplementary Table 2. gRNA and siRNA sequences
Allele	gRNA 1	gRNA 2
Atg5	GAAGAGTCAGCTATTTGACGT	GAAATGTACTGTGATGTTCCA
Cdkn2a	GTGCGATATTTGCGTTCCGC	CCCAACGCCCCGAACTCTTT
Rb1	GAAATGATACGAGGATTATCG	GGAGAAGTTTGCTAACGCTGT
Shh	CCGCGACGAAGGCGCCAAGA	CTTCTACGTGATCGAGACGC
	siRNA	Catalogue Number
Atg5	Smart-pool ON-TARGET siRNA (Dharmacon)	L-064838-00-0005
NTC	Smart-pool ON-TARGET siRNA (Dharmacon)	D-001810-10-05
