# Supplementary material for: Ligand-dependent hedgehog signaling maintains an undifferentiated, malignant osteosarcoma phenotype
Source: Oncogene. 2023 Oct 16;42(47):3529–41. doi: 10.1038/s41388-023-02864-7 (PMC10656285; doi:10.1038/s41388-023-02864-7)
Supplement: Supplementary file 5 — Supplementary Table 3 [file 41388_2023_2864_MOESM5_ESM.xlsx]

## Sheet: Quantitative RT-PCR
Supplementary Table 3. Quantitative RT-PCR primer sequences
Gene	Fwd (5'-3')	Rev (5'-3')
mouse B2m	ATGCTGAAGAACGGGAAAAA	CAGTCTCAGTGGGGGTGAAT
mouse Ptch1	TTCTCGACTCACTCGTCGAC	GCAAGTTTTTGGTTGTGGGT
mouse Smo	GACTCGGACTCGCAGGAG	GGTCATTCTCACACTTGGGC
mouse Gli1	TGTGTGAGCAAGAAGGTTGC	ATTGGAGTGGGTCCGATTCT
mouse Gli2	CAACGCTACTCTCCCAGAC	GAGCCTTGATGTACTGTACCAC
mouse Hhip	TCAAGGAGCCTTACTTGGACA	CTTGTAATTGGGATGGAATGC
mouse Ccnd1	GCGTACCCTGACACCAATCT	ATCTCCTTCTGCACGCACTT
mouse Runx2	GTTCAACGATCTGAGATTTGTG	GGGAGGATTTGTGAAGACTG
mouse Osx	CTGGGGAAAGGAGGCACAAAGAAG	GGGTTAAGGGGAGCAAAGTCAGAT
mouse Alpl	GTTGGGGGTGCCCACGGT	CCTTGGACAGAGCCATGTATG
mouse Col1a1	CTGACTGGAAGAGCGGAGAG	GCACAGACGGCTGAGTAGG
mouse Ebf2	AGCACAAAACTACTTATTCCGAT	GTCCAACATGGCCGCTTG
mouse Bmp4	CTGCCTGATCTCAGCGGCACCCACATC	GCCGGAGGGCCAAGCGTAGCCCTAAG
mouse Ibsp	TTCCCAGGTGTGTCATTGAAGA	GGTATGTTTGCGCAGTTAGCAA
mouse Bglap	TGAGTGTGAGGAAGGGAGTTA	AGCAGGGTTAAGCTCACACTG
mouse Ihh	CAATCCCGACATCATCTTCA	TGACAGAGATGGCCAGTGAG
mouse Dhh	GTACCCAACTACAACCCCGA	CGATGGCTAGAGCGTTCAC
mouse Shh	GGAACTCACCCCCAATTACA	TCATCACAGAGATGGCCAAG
mouse Cdk1	CATGGACCTCAAGAAGTACCTGG	CAAGTCTCTGTGAAGAACTCGCC
mouse Ccne1	AAGCCCTCTGACCATTGTGTCC	CTAAGCAGCCAACATCCAGGAC
mouse Cdc6	CGCAAAGTGTCTGCTGTTTCAGG	GGAGAGTGGTTTGAGGACTGTC
human IHH	ACTTCTGCCTGGTCCTGTTG	AGCGATCTTGCCTTCATAGC
human DHH	TGATGACCGAGCGTTGTAAG	GCCAGCAACCCATACTTGTT
human SHH	ACCGAGGGCTGGGACGAAGA	ATTTGGCCGCCACCGAGTT
human GLI1	AAGCGTGAGCCTGAATCTGT	GATGTGCTCGCTGTTGATGT
human PTCH1	TAACGCTGCAACAACTCAGG	GAAGGCTGTGACATTGCTGA
human HHIP	TCAAGGAGCCTTATTTGGACA	TAATTGGGATGGAATGCGAG
human CDK1	GGAAACCAGGAAGCCTAGCATC	GGATGATTCAGTGCCATTTTGCC
human CCNE1	TGTGTCCTGGATGTTGACTGCC	CTCTATGTCGCACCACTGATACC
human CDC6	GGAGATGTTCGCAAAGCACTGG	GGAATCAGAGGCTCAGAAGGTG
