# Supplementary material for: Ligand-dependent hedgehog signaling maintains an undifferentiated, malignant osteosarcoma phenotype
Source: Oncogene. 2023 Oct 16;42(47):3529–41. doi: 10.1038/s41388-023-02864-7 (PMC10656285; doi:10.1038/s41388-023-02864-7)
Supplement: Supplementary file 6 — Supplementary Table 4 [file 41388_2023_2864_MOESM6_ESM.xlsx]

## Sheet: Western Blot
Supplementary Table 4. Western blot antibodies
Target	Manufacturer	Catalog Number	Host Species	Dilution	References
Actin	Abcam	ab3280	Mouse	1:1000	31000720
anti-mouse IRDye 680LT	LI-COR Biosciences	926-32222	Donkey	1:10,000	26920892
anti-rabbit IRDye 800CW	LI-COR Biosciences	925-32213	Donkey	1:10,000	26920892
LC3A/B	Cell Signaling Technology	4108	Rabbit	1:1000	30519584
RB1	Santa Cruz Biotechnology	sc-50	Rabbit	1:1000	15983032
SHH	Santa Cruz Biotechnology	sc-9024	Rabbit	1:400	29535824
TP53	Santa Cruz Biotechnology	sc-6243	Rabbit	1:1000	26705694
ATG5	Cell Signaling Technology	12994	Rabbit	1:1000	27651895
CDKN2A	Cell Signaling Technology	29271	Rabbit	1:1000
