# Supplementary material for: Ligand-dependent hedgehog signaling maintains an undifferentiated, malignant osteosarcoma phenotype
Source: Oncogene. 2023 Oct 16;42(47):3529–41. doi: 10.1038/s41388-023-02864-7 (PMC10656285; doi:10.1038/s41388-023-02864-7)
Supplement: Supplementary file 7 — Supplementary Table 5 [file 41388_2023_2864_MOESM7_ESM.xlsx]

## Sheet: Immunofluorescence
Supplementary Table 5. Immunofluorescence antibodies
Target	Manufacturer	Catalog Number	Host Species	Dilution	References
ARL13B	ProteinTech	17711-1-AP	Rabbit	1:500	30320547
Acetylated tubulin	Sigma-Aldrich	T7451	Mouse	1:500	30718762
anti-mouse Alexa Fluor 488	ThermoFisher Scientific	A-11001	Goat	1:1000	29875267
anti-rabbit Alexa Fluor 594	ThermoFisher Scientific	A-11012	Goat	1:1000	30305635
SMO	LifeSpan BioSciences	LS-A2668	Rabbit	01:50:00	25448692
