# Supplementary material for: Ligand-dependent hedgehog signaling maintains an undifferentiated, malignant osteosarcoma phenotype
Source: Oncogene. 2023 Oct 16;42(47):3529–41. doi: 10.1038/s41388-023-02864-7 (PMC10656285; doi:10.1038/s41388-023-02864-7)
Supplement: Supplementary file 8 — Supplementary Table 6 [file 41388_2023_2864_MOESM8_ESM.xlsx]

## Sheet: Sequencing
Supplementary Table 6. Sequencing primers
Allele	Fwd (5'-3')	Rev (5'-3')
mouse Trp53	ctagcattcaggccctcatc	ctccgtcatgtgctgtgact
	gcaactatggcttccacctg	tcttctgtacggcggtctct
	tggaagactccagtgggaac	ggccaggaaccactactcag
muse Rb1	aagaaatcgataccagtaccaagg	tttcaacctctggaagtccatt
	cgctcggatagcaaaacaa	tggattccatcacacggtaa
	aggatgttgggcacatcttta	gaggacaagcaggttcaagg
	tgcatggctttcagattcac	ccttgtaggcagtgacgatg
	tatggcatctgcaaggtgaa	tccgctgggagatgtttact
	aaaaagctgcgctttgacat	atggcatgatctgcacaaga
mouse Cdkn2a	tctcacctcgcttgtcacag	ctgaggccggatttagctct
