# Supplementary material for: Ligand-dependent hedgehog signaling maintains an undifferentiated, malignant osteosarcoma phenotype
Source: Oncogene. 2023 Oct 16;42(47):3529–41. doi: 10.1038/s41388-023-02864-7 (PMC10656285; doi:10.1038/s41388-023-02864-7)
Supplement: Supplementary file 9 — Supplementary Table 7 [file 41388_2023_2864_MOESM9_ESM.xlsx]

## Sheet: Immunohistochemistry
Supplementary Table 7. Immunohistochemistry antibodies
Target	Manufacturer	Catalog Number	Host Species	Dilution	References
SHH	Abcam	ab53281	Rabbit	1:200	28581526
SHH	Santa Cruz Biotechnology	sc-9024	Rabbit	1:100	29535824
GLI2	abcam	ab223651	Goat	1:125	29251328
PCNA	DAKO	M0879	Mouse	1:1000	31683879
cleaved Caspase-3	Cell Signaling9664S		Rabbit	1:1000	27525720
OPN	Abcam	ab8448	Rabbit	1:500	28661587
RUNX2	Abcam	ab23981	Rabbit	1:300	30971423
